# Supplementary material for: Tremella fuciformis Crude Polysaccharides Attenuates Steatosis and Suppresses Inflammation in Diet-Induced NAFLD Mice
Source: Curr Issues Mol Biol. 2022 Mar 3;44(3):1224–34. doi: 10.3390/cimb44030081 (PMC8947202; doi:10.3390/cimb44030081)
Supplement: Supplementary file 1 [file cimb-44-00081-s001.zip]

Archive with 1 entries (1 files):
- cimb-1475349-supplementary.pdf
